# Supplementary material for: Super-Clausius–Clapeyron scaling of extreme precipitation explained by shift from stratiform to convective rain type
Source: Nat Geosci. 2025 Apr 28;18(5):382–8. doi: 10.1038/s41561-025-01686-4 (PMC12074990; doi:10.1038/s41561-025-01686-4)
Supplement: Supplementary file 1 — Statistical source data. [file 41561_2025_1686_MOESM1_ESM.csv]

Td Tot.(oC)	Pr99 Tot. (mm/h)	Lower bound Pr99 Tot. (mm/h)	Upper bound Pr99 Tot. (mm/h)	Td Conv.(oC)	Pr99 Conv. (mm/h)	Lower bound Pr99 Conv. (mm/h)	Upper bound Pr99 Conv. (mm/h)	Td Strat.(oC)	Pr99 Strat. (mm/h)	Lower bound Pr99 Strat. (mm/h)	Upper bound Pr99 Strat. (mm/h)	Td MCS Tot.(oC)	Pr99 MCS Tot. (mm/h)	Lower bound Pr99 MCS Tot. (mm/h)	Upper bound Pr99 MCS Tot. (mm/h)	Td MCS Conv.(oC)	Pr99 MCS Conv. (mm/h)	Lower bound Pr99 MCS Conv. (mm/h)	Upper bound Pr99 MCS Conv. (mm/h)	Td MCS Strat.(oC)	Pr99 MCS Strat. (mm/h)	Lower bound Pr99 MCS Strat. (mm/h)	Upper bound Pr99 MCS Strat. (mm/h)	Td PDF (oC)	PDF Tot. (oC-1)	PDF Conv. (oC-1)	PDF Strat. (oC-1)	Convective fraction	PDF MCS Tot. (oC-1)	PDF MCS Conv. (oC-1)	PDF MCS Strat. (oC-1)	MCS Convective fraction
1.46653736014742	5.64	5.64	5.7	9.1253570412302	49.4388	46.7196492894626	52.595901421075	1.1726386654683	4.14	4.14	52.595901421075	8.49221001929434	19.32	18.6877812064804	20.0804375870395	11.4970245598254	51.0648	48.1031860302167	55.3980069848915	7.84352591106308	14.94	14.2828846722845	15.6	-4.75	0.000101967141295	0	0.000119958606197	0	0	0	0	0
3.7662083947338	6.6	6.54	6.66	13.5267634561676	71.8788	68.04	77.0369260658062	3.26477622350133	4.44	4.44	77.0369260658062	11.9470752387587	23.9280000000002	23.1	25.1002187935197	14.8592010395022	66.0144	62.554779045325	70.956013969783	10.9864025217432	16.38	15.72	16.98	-4.25	0.000180847382674	0	0.000212756773256	0	0	0	0	0
5.29072559813213	6.84	6.78	6.9	15.007022172812	77.4594	73.68	81.1379507105375	4.53933391298737	4.68	4.62	81.1379507105375	13.7263449163236	29.04	27.96	30.24	15.9429778247064	68.0544	64.3727441208667	73.6921676373958	12.5730176754515	18.8124000000001	18.06	19.8619153277154	-3.75	0.000236640724137	0	0.000278394501175	0	0	0	0	0
6.76118464406589	7.74	7.68	7.8	15.9854225781892	81.4121999999998	77.5998246447313	86.6579507105375	5.61832078054814	4.98	4.92	86.6579507105375	14.869787343092	33	31.44	34.32	16.6604169300588	67.7448	63.7715930151084	71.5200698489149	13.8746793599577	19.56	18.8428846722845	20.34	-3.25	0.00034850225111	0	0.000409993295575	0	0	0	0	0
8.30670327798202	9	8.88	9.06	16.7442090855131	82.4976	79.0794739341939	86.4928274868812	6.6943664315202	5.4	5.34	86.4928274868812	15.7275909986583	38.0940000000001	36.18	40.1002187935197	17.2340079962705	75.6984	70.0738952266251	79.9620628640234	14.8098389198502	19.44	18.42	20.34	-2.75	0.000722015310462	0	0.000848117045972	0	0	0	0	0
9.94492721338417	10.68	10.62	10.8	17.3727654103996	89.1569999999999	85.5391232236564	94.7189753552687	7.79954618510887	6.12	6.06	94.7189753552687	16.4512780026546	39.66	38.28	41.6804375870395	17.782183563074	73.4471999999999	69.094779045325	78.612027939566	15.598922359997	19.62	18.78	20.9457459831462	-2.25	0.001235149145496	0	0.001450496785449	0	0	0	0	0
11.6232257317305	13.62	13.5	13.74	17.9715528472168	88.3188	82.5996492894626	92.5589753552687	9.00526795380638	7.02	6.96	92.5589753552687	17.1090638443696	45.4140000000001	43.3433436194413	47.5004375870395	18.3349689921264	79.5696	75.2159301510834	87.2580069848915	16.3294086871837	20.0124	19.38	21.24	-1.75	0.00209431163522	5.19939686996308E-05	0.002449289600931	0	0	0	0	0
13.2856710282582	17.28	17.1	17.46	18.6076992501438	91.68	88.5385971578503	96.1107781974187	10.4154001267128	7.86	7.74	96.1107781974187	17.800343715404	49.0740000000001	47.28	51.0606563805592	18.9466425277964	78.42	73.714779045325	82.2060488942404	17.0389584684211	21.78	20.88	22.3819153277154	-1.25	0.003113158516029	5.19939686996308E-05	0.003640792198875	0	0	0	0	0
15.0776076155309	23.64	23.4	23.88	19.4057073447671	90.8982	87.7398246447313	95.5138521316124	12.1757736177469	8.88	8.76	95.5138521316124	18.6110745853531	55.1820000000003	53.0077812064804	58.4002187935197	19.6820899178674	83.5248	78.2231860302167	88.7940209546745	17.8583373970289	22.2924000000001	21.12	24.1276613108616	-0.75	0.005108801138514	0.000389954765247	0.005943932770153	0	0	0	0	0
17.6883588042281	42.3	41.88	42.78	20.834163838788	96.5357999999999	93.8994739341939	101.34	14.806945902509	11.7	11.58	101.34	20.0403524640231	67.3740000000001	65.8155624129609	70.1204375870395	21.0419922780172	92.844	87.4031860302167	96.0180069848915	19.2024973584713	25.2324000000001	24.0628846722845	26.4038306554308	-0.25	0.007836903145233	0.000233972859148	0.009101980497188	0	0.000103121132958	0	0.00014959352634	0
																								0.25	0.012436418265366	0.000493942702646	0.014432540016785	0	2.2915807323892E-05	0	3.73983815850369E-05	0
																								0.75	0.020337909761554	0.000987885405293	0.023545837363614	0	9.16632292955681E-05	0	0.00014959352634	0
																								1.25	0.031103825911582	0.00140383715489	0.035979821733751	0	0.00017759750676	3.2687750265588E-05	0.000261788671095	0
																								1.75	0.03635939377099	0.001949773826236	0.041949621588798	0	0.000154681699436	0	0.000233739884906	0
																								2.25	0.042069278839455	0.002391722560183	0.048138968326886	0	0.00046977405014	6.5375500531176E-05	0.000710569250116	0
																								2.75	0.048038616687926	0.002313731607134	0.054747685178823	0	0.001300472065631	0.000130751001062	0.001916667056233	0
																								3.25	0.054493329122723	0.003015650184579	0.061437236671055	0	0.001861909345066	0.000326877502656	0.002702033069519	0
																								3.75	0.060021817120421	0.003275620028077	0.067456183987402	0	0.002973326000275	0.001536324262483	0.003356504747257	0
																								4.25	0.064951969628634	0.003665574793324	0.072833627598369	0	0.003494660616894	0.001536324262483	0.00412317156975	0
																								4.75	0.068085741448159	0.003249623043727	0.076412338793498	0	0.003872771437738	0.001307510010624	0.004983334346206	0
																								5.25	0.069787300940764	0.003301617012427	0.07800639790011	0	0.00494408543013	0.001470948761951	0.006628863135948	0
																								5.75	0.068509001279949	0.003847553683773	0.076188265170601	0	0.006954947522801	0.002418893519654	0.00894756279422	0
																								6.25	0.067517913647848	0.003197629075027	0.074776892351055	0	0.007693982308997	0.002713083272044	0.009854473547657	0
																								6.75	0.066870930762112	0.004549472261218	0.074005729882643	0	0.00983088134195	0.003889842281605	0.012706100143516	0
																								7.25	0.065554152934771	0.004601466229917	0.072184363767522	0	0.010827718960539	0.004249407534526	0.013977645117408	0
																								7.75	0.064047732715264	0.004809442104716	0.070516906807522	0	0.012500572895183	0.004118656533464	0.016997564430399	0
																								8.25	0.062960449666848	0.006447252118754	0.068983958688972	0	0.012855767908704	0.004412846285854	0.017380897841646	0
																								8.75	0.061341343388228	0.006525243071804	0.067182316226083	0.001199132481287	0.016373344332921	0.004968538040369	0.02294390710242	0
																								9.25	0.060531103138802	0.007617116414496	0.065401044092548	0.001418520969053	0.021695540583895	0.004510909536651	0.031452038913016	0
																								9.75	0.060148520225911	0.011464670098269	0.06418399774827	0.002148623743388	0.025694348961914	0.006047233799134	0.037173991295527	0
																								10.25	0.059580967269647	0.013674413768003	0.062305077369259	0.002587169740373	0.031429029744718	0.006537550053118	0.045943911777218	0
																								10.75	0.058848507885413	0.015754172515988	0.060745615488693	0.003017754435245	0.037135065768367	0.007452807060554	0.054414645206229	0
																								11.25	0.059122252555844	0.020329641761556	0.059950202628193	0.003876167261842	0.042336954030891	0.010950396338972	0.060482532618401	0.04533152909337
																								11.75	0.06125669142187	0.026568918005511	0.06119990616715	0.004889270755916	0.047957055777075	0.016703440385716	0.065587411704759	0.061044080754988
																								12.25	0.061024997890572	0.030078510892737	0.060279037944912	0.005556128921162	0.049503872771438	0.020756721418648	0.064736598523699	0.073486864946187
																								12.75	0.06026313019335	0.041075235272708	0.058712785954561	0.007683376753454	0.052878225399881	0.024908065702378	0.068280095178881	0.082556879739978
																								13.25	0.058955422219547	0.045936671346124	0.05654868096459	0.008783336551249	0.059718593886063	0.030366919996731	0.075039852650377	0.089121258633922
																								13.75	0.057752704671552	0.054515676181563	0.054000126425378	0.010640764486333	0.070637976075897	0.036021900792678	0.087194326665514	0.089375506893755
																								14.25	0.056899588750853	0.065694379451984	0.051542106683295	0.013014960154732	0.087624318254732	0.047920241889352	0.107408151912226	0.095848316443282
																								14.75	0.054040386133898	0.078302916861644	0.047212280010547	0.01633365027119	0.102828956414134	0.068775026558797	0.118655715173926	0.117221015098334
																								15.25	0.050670248434282	0.094888992876826	0.041970315256714	0.02110991862848	0.116687290893258	0.086753289204871	0.128313847218262	0.130302435192459
																								15.75	0.046256527889662	0.11129309000156	0.036035112627713	0.027121826013327	0.128477473761401	0.110451908147422	0.134980108735794	0.150673325604209
																								16.25	0.04191206804479	0.12538345551916	0.030001938414674	0.033722898844483	0.141350428525597	0.134215902590504	0.139823199151057	0.166416730839379
																								16.75	0.036909631552317	0.152238340352519	0.023734343744781	0.046495196401811	0.153959851505569	0.170335866633979	0.140374825279436	0.19390488948426
																								17.25	0.032836442781455	0.164274944106484	0.019428444125561	0.056394789576351	0.150195930152619	0.177854049195064	0.132128482139935	0.207537094251821
																								17.75	0.027992866147926	0.170202256538242	0.015170721951956	0.068539621509943	0.138193776066731	0.186385552014383	0.11182116093926	0.236381726225023
																								18.25	0.022940682883015	0.1620392034524	0.011311676224285	0.079622812455054	0.122805811448737	0.176742665686034	0.093037823788176	0.252239223735772
																								18.75	0.017294011945272	0.14365933551708	0.007544135309428	0.093640096889298	0.103842980888217	0.162686933071831	0.070841884317456	0.274577954319762
																								19.25	0.011849626225839	0.118416263713409	0.004531913273484	0.112649808602162	0.078784545579541	0.139086377380077	0.047393099063638	0.309409540430483
																								19.75	0.00768601376364	0.096370820984766	0.00246836657604	0.141340999008749	0.057008799670012	0.114047560676636	0.029928054863426	0.35061802833886
																								20.25	0.004570931339285	0.073909426506525	0.001233536610898	0.182271551527381	0.038005866446675	0.092571708752145	0.015969108936811	0.42689176967139
																								20.75	0.002549453376418	0.048822336608953	0.000597206322498	0.215871466671832	0.021414821944177	0.055144234698047	0.007030895737987	0.451310861423221
																								21.25	0.00125191463234	0.028570685800447	0.000250264046353	0.257258483592193	0.011005316467299	0.033439568521697	0.002552439543179	0.532535137948985
																								21.75	0.000616475196562	0.017417979514376	0.000115431866341	0.318497423447342	0.005814886108438	0.02082209691918	0.000645122082342	0.627586206896552
																								22.25	0.000270171697824	0.009098944522435	3.13638404343601E-05	0.379642584044178	0.003105091892387	0.011800277845877	0.00029918705268	0
																								22.75	0.000150614537546	0.005433369729111	1.58435894977695E-05	0	0.001432237957743	0.005426166544088	0.000233739884906	0
																								23.25	7.69563330527176E-05	0.002625695419331	6.4667712235794E-06	0	0.001036940281406	0.003987905532402	0.000102845549359	0
																								23.75	4.69983319714811E-05	0.002105755732335	2.26336992825279E-06	0	0.000641642605069	0.002811146522841	9.34959539625923E-05	0
																								24.25	2.28120558691984E-05	0.001013882389643	9.7001568353691E-07	0	0.00029217654338	0.001307510010624	0	0
