# Supplementary material for: Super-Clausius–Clapeyron scaling of extreme precipitation explained by shift from stratiform to convective rain type
Source: Nat Geosci. 2025 Apr 28;18(5):382–8. doi: 10.1038/s41561-025-01686-4 (PMC12074990; doi:10.1038/s41561-025-01686-4)
Supplement: Supplementary file 2 — Statistical source data. [file 41561_2025_1686_MOESM2_ESM.csv]

Td rcv = 5 km (oC)	Pr99 rcv = 5 km (mm/h)	Lower bound Pr99 rcv = 5 km (mm/h)	Upper bound Pr99 rcv = 5 km (mm/h)	Td rcv = 10 km (oC)	Pr99 rcv = 10 km (mm/h)	Lower bound Pr99 rcv = 10 km (mm/h)	Upper bound Pr99 rcv = 10 km (mm/h)	Td rcv = 20 km (oC)	Pr99 rcv = 20 km (mm/h)	Lower bound Pr99 rcv = 20 km (mm/h)	Upper bound Pr99 rcv = 20 km (mm/h)	Td rcv = 30 km (oC)	Pr99 rcv = 30 km (mm/h)	Lower bound Pr99 rcv = 30 km (mm/h)	Upper bound Pr99 rcv = 30 km (mm/h)	Td rcv = 50 km (oC)	Pr99 rcv = 50 km (mm/h)	Lower bound Pr99 rcv = 50 km (mm/h)	Upper bound Pr99 rcv = 50 km (mm/h)	Td rcv = 100 km (oC)	Pr99 rcv = 100 km (mm/h)	Lower bound Pr99 rcv = 100 km (mm/h)	Upper bound Pr99 rcv = 100 km (mm/h)	Td rcv = 200 km (oC)	Pr99 rcv = 200 km (mm/h)	Lower bound Pr99 rcv = 200 km (mm/h)	Upper bound Pr99 rcv = 200 km (mm/h)	Td rcv = 300 km (oC)	Pr99 rcv = 300 km (mm/h)	Lower bound Pr99 rcv = 300 km (mm/h)	Upper bound Pr99 rcv = 300 km (mm/h)	Td M15 (oC)	Pr99 M15 (mm/h)	Lower bound Pr99 M15 (mm/h)	Upper bound Pr99 M15 (mm/h)	Td B13 (oC)	Pr99 B13 (mm/h)	Lower bound Pr99 B13 (mm/h)	Upper bound Pr99 B13 (mm/h)	Rcv (km)	Mean slopes with rcv (per CC)	Error on the slope with rcv (per CC)	rst (km)	Mean slopes with rst (per CC)	Error on the slope with rst (per CC)	Convective fraction	Stratiform fraction	Mean slope for total Pr (per CC)	Mean slope for M15 (per CC)
9.1253570412302	49.4388	46.7196492894626	52.595901421075	8.07723538859523	39.2135999999999	38.2268330489884	40.86	6.83701640720064	29.04	28.14	30.3	6.1816167632515	25.26	24.78	26.22	5.33714236123095	20.58	20.16	21.12	4.21434527019517	15.12	14.88	15.48	3.29243091601605	11.82	11.64	12	2.91231243850026	10.38	10.32	10.56	3.35778374300996	21.3	20.58	22.02	2.83794644194158	11.76	11.58	11.94	5	0.87970798	0.18085864	5	1.38305785	0.17050189	1	0.52503864	1.88228168	1.40720399
13.5267634561676	71.8788	68.04	77.0369260658062	13.0361178537193	56.4935999999999	53.6536660979768	58.2867669510117	12.4424462223773	44.3459999999999	43.08	46.0324802559547	12.029721443739	38.6664000000001	37.695827802659	40.02	11.3695459325988	32.7	31.7647613415422	33.6352386584574	10.0050807127601	24.54	23.94	25.0357168445218	8.22467576784643	17.88	17.52	18.24	7.17925778208875	14.88	14.7	15.12	8.78067910339069	36.84	35.7921167330284	38.9834832669719	7.3412438860889	18.18	17.76	18.6	6	0.92035054	0.14478179	6	1.34510459	0.16483879	0.81057926	0.52920942
15.007022172812	77.4594	73.68	81.1379507105375	14.6444095212608	64.86	62.7136660979768	67.3467669510117	14.2149054760238	53.46	52.2595197440456	55.8849605119093	13.916643643815	47.5464000000001	45.795827802659	49.6569721973412	13.4694510482884	39.72	38.6647613415422	40.6552386584574	12.5998809402644	30.96	30.18	31.68	11.340966287569	22.38	21.96	22.8	10.4515561854425	18.24	17.94	18.6	11.9586789917411	50.3778	48.5442334660568	53.28	11.0126195260977	24.42	23.88	24.8813080050837	7	0.92416921	0.07650001	7	1.32498411	0.15840643	0.68515085	0.53289866
15.9854225781892	81.4121999999998	77.5998246447313	86.6579507105375	15.7030158947193	68.88	66.1336660979768	71.600300853035	15.368875040424	58.8059999999999	57.0595197440456	60.6	15.1247906866443	52.7064000000001	50.7758278026591	54.12	14.7588771649562	45.36	43.74	47.0152386584574	14.048544252881	35.76	34.8	36.78	13.0150014232701	26.8542000000004	26.34	27.42	12.3012619798097	22.56	22.14	23.04	13.5608360992037	61.98	59.4363501990851	66.3704498009156	12.9261264916355	29.34	28.74	30	8	0.93572408	0.08619228	8	1.30166994	0.15666007	0.58927186	0.53656316
16.7442090855131	82.4976	79.0794739341939	86.4928274868812	16.5086879187735	72.9335999999999	69.3068330489884	75.2667669510117	16.2409846619171	62.6459999999999	60.5995197440456	64.3924802559547	16.0439372826209	56.58	54.8433112106362	58.92	15.7411170137995	49.17	47.6047613415422	50.9752386584574	15.1454352783764	39.78	38.9290831554783	40.98	14.250218248063	30.9	30.36	31.68	13.6304284333406	26.04	25.56	26.5307658115576	14.8035413846475	70.6133999999999	67.7205836651419	73.74	14.2781626190546	34.14	33.3978919949176	34.74	10	0.97286676	0.09339374	10	1.28133939	0.15304862	0.47351559	0.54261143
17.3727654103996	89.1569999999999	85.5391232236564	94.7189753552687	17.169608213044	73.4135999999999	70.92	76.32	16.9513495970485	63.36	61.2	65.437440767864	16.7943174960949	56.82	55.44	59.0769721973412	16.5515179303409	52.08	50.6647613415422	53.5552386584574	16.0646923030533	43.86	43.02	45.12	15.2862741864641	34.8942000000004	34.08	35.6541098426865	14.7339178676449	29.7	29.1	30.36	15.8366579130759	75.96	73.2321167330284	79.9469665339437	15.3808087030068	38.4996000000002	37.74	39.4613080050837	12	1.00713989	0.08839048	12	1.27329233	0.14986324	0.40179175	0.54791238
17.9715528472168	88.3188	82.5996492894626	92.5589753552687	17.7884007997315	76.0271999999997	73.2736660979768	78.440300853035	17.5961902973492	64.56	62.64	66.817440767864	17.4637931077364	62.16	60.255827802659	63.7569721973412	17.2635366318742	56.04	54.48	57.54	16.8682733003471	47.3423999999996	46.26	48.36	16.224335555359	39.24	38.34	40.08	15.7421587166196	34.2	33.42	34.98	16.7292189931276	81.2177999999999	77.64	85.08	16.3454313776718	42.48	41.7	43.5	15	1.05210871	0.09752897	15	1.26069996	0.15048121	0.3332223	0.55560587
18.6076992501438	91.68	88.5385971578503	96.1107781974187	18.4309839262591	78.7271999999997	75.8741652449421	81.66	18.2515308985033	68.3579999999997	66.5395197440456	70.8724802559547	18.1344009812728	62.6664000000001	60.735827802659	65.04	17.9606863998208	55.95	54.6495226830844	57.9352386584574	17.6321982205285	50.5823999999996	49.14	51.9157168445218	17.1118111329904	43.86	42.96	44.82	16.7186918873032	39.24	38.4084341884393	40.08	17.5534043142595	85.8755999999999	82.5921167330284	89.1208996018311	17.2332209672495	47.16	46.02	48.12	20	1.0968967	0.11436666	20	1.2534776	0.15237535	0.26814224	0.56671724
19.4057073447671	90.8982	87.7398246447313	95.5138521316124	19.2085081022858	80.52	78.42	83.5467669510117	19.0273165453045	72.4319999999998	70.0795197440456	74.8924802559547	18.9155776314575	66.9792000000004	65.0716556053181	68.4969721973412	18.7559167347477	60.51	58.6447613415422	62.5552386584574	18.4728468589473	53.8823999999996	52.86	55.02	18.0544720217978	48.42	47.7	49.4541098426865	17.7512683164782	45.54	44.64	46.3907658115576	18.4368464952378	92.4689999999998	89.82	95.8469665339437	18.1658427771886	50.7996000000002	49.92	51.78	30	1.15694173	0.14634659	30	1.2514859	0.15024711	0.20325741	0.58590687
20.834163838788	96.5357999999999	93.8994739341939	101.34	20.6329393686659	86.7335999999999	83.9468330489884	89.6335339020233	20.4351758527356	76.8779999999997	74.8795197440456	79.7049605119093	20.3150306437142	73.4664000000002	71.4	75.3969721973412	20.1545822870711	69.33	67.3447613415422	71.04	19.8966005785425	63.66	62.46	65.46	19.5610982176466	58.98	57.78	60.18	19.3433303702475	56.34	55.26	57.42	19.9465106263368	100.2	96.9727003981703	104.383483266972	19.6612588370944	60.3396000000002	59.22	61.4813080050837	50	1.25331477	0.11543356	50	1.24037045	0.14751742	0.14686877	0.61958251
																																								100	1.39658293	0.06827062	100	1.19947121	0.13917585	0.0952751	0.69495317
																																								150	1.45791948	0.09617322	150	1.18480746	0.1367391	0.07331041	0.76894858
																																								200	1.50355208	0.12115171	200	1.16147387	0.14793315	0.06074202	0.84515972
																																								300	1.56632997	0.16168492	300	1.1309257	0.1478571	0.0469448	1
[truncated: 1 more columns]
