# Supplementary material for: Super-Clausius–Clapeyron scaling of extreme precipitation explained by shift from stratiform to convective rain type
Source: Nat Geosci. 2025 Apr 28;18(5):382–8. doi: 10.1038/s41561-025-01686-4 (PMC12074990; doi:10.1038/s41561-025-01686-4)
Supplement: Supplementary file 3 — Statistical source data. [file 41561_2025_1686_MOESM3_ESM.csv]

Duration (min)	Mean Pr. intensity Td 10 - 15oC (mm/h)	Mean Pr. intensity Td 15 - 20oC (mm/h)	Mean Pr. intensity Td 15 - 20oC assuming CC (mm/h)	Mean Pr. intensity Td 15 - 20oC assuming 2xCC (mm/h)	Convective fraction 10 - 15oC	Convective fraction 15 - 20oC
2.88	45.4166666666667	56.25	60.3313769112834	80.1440375782314	14.2352941176471	30.5064782096584
10	30.12	45	40.0226947433994	53.1811452364984	26.4184397163121	52.9964747356052
20	17.9809139254713	30.6	23.9152437999036	31.8081098869302	24.7731755424063	51.4509803921569
30	13.1074681310481	21.24	17.4155027647737	23.1394601548872	20.3550295857988	42.6923076923077
40	9.705	16.2061825734705	12.8975132868227	17.1402214305788	14.4208037825059	37.207100591716
50	8.00883107828055	12.492	10.6390894442047	14.1331766265808	11.025641025641	30.8678500986193
60	6.43421446253855	10.19	8.53235347706208	11.3146766060407	6.69484361792054	25.6838905775076
70	5.46	7.98	7.24517333939928	9.61401771390881	5.39302600472813	20.5673758865248
80	4.79609519388408	6.735	6.36374581531769	8.44379837448077	4.2603550295858	17.3044049967127
90	4.27352372493299	5.63080159054934	5.67308284445357	7.53099105833045	3.83431952662722	14.0355029585799
100	3.864	4.638	5.11780018580105	6.77843652737714	2.62196432409198	10.2299591661294
110	3.53454545454545	4.17272727272727	4.6998652944734	6.24938455885163	2.20907297830375	9.02285263987392
120	3.185	3.34451547008712	4.22304817947586	5.59941473349275	1.50027277686852	6.99135184342285
130	2.87862207098998	2.91232478988375	3.81463893798527	5.0550123872944	1.20033812341505	5.61103588354773
140	2.61857142857143	2.19929318535775	3.47242185002712	4.60469146382	1.0414201183432	3.93364928909953
